# Supplementary material for: Association Between Serum Folate Concentrations and 10-Year Stroke Risk in a Prospective Community Cohort: Mediation and Interaction Analyses
Source: Nutrients. 2024 Dec 31;17(1):159. doi: 10.3390/nu17010159 (PMC11722758; doi:10.3390/nu17010159)
Supplement: Supplementary file 1 [file nutrients-17-00159-s001.zip]

Archive with 1 entries (1 files):
- nutrients-3345674-supplementary.pdf
